# Supplementary material for: Chemical Deuteration of α-Amino Acids and Optical Resolution: Overview of Research Developments
Source: Bioengineering (Basel). 2025 Aug 26;12(9):916. doi: 10.3390/bioengineering12090916 (PMC12467683; doi:10.3390/bioengineering12090916)
Supplement: Supplementary file 1 [file bioengineering-12-00916-s001.zip]

Archive with 1 entries (1 files):
- bioengineering-3771290-supplementary.pdf
